# Supplementary material for: Clonal dissemination of successful emerging clone mecA-MRSA t304/ST6 among humans and hedgehogs in the Helsinki metropolitan area in Finland
Source: One Health. 2023 Feb 21;16:100516. doi: 10.1016/j.onehlt.2023.100516 (PMC10288059; doi:10.1016/j.onehlt.2023.100516)
Supplement: Supplementary Table 2 — Accession numbers for the raw reads disposed of at the European Nucleotide Archive (ENA) at EMLBL-EBI. [file mmc3.csv]

projectAccession	id	alias	instrumentModel	studyId	experimentId	sampleId
PRJEB57870	ERR10550040	D2	Illumina NovaSeq 6000	ERP142879	ERX10063630	ERS14278393
PRJEB57870	ERR10550047	D411	Illumina NovaSeq 6000	ERP142879	ERX10063637	ERS14278400
PRJEB57870	ERR10550046	D8	Illumina NovaSeq 6000	ERP142879	ERX10063636	ERS14278399
PRJEB57870	ERR10550045	D7	Illumina NovaSeq 6000	ERP142879	ERX10063635	ERS14278398
PRJEB57870	ERR10550044	D6	Illumina NovaSeq 6000	ERP142879	ERX10063634	ERS14278397
PRJEB57870	ERR10550043	D5	Illumina NovaSeq 6000	ERP142879	ERX10063633	ERS14278396
PRJEB57870	ERR10550042	D4	Illumina NovaSeq 6000	ERP142879	ERX10063632	ERS14278395
PRJEB57870	ERR10550041	D3	Illumina NovaSeq 6000	ERP142879	ERX10063631	ERS14278394
PRJEB57870	ERR10550037	D884	Illumina NovaSeq 6000	ERP142879	ERX10063627	ERS14278390
PRJEB57870	ERR10550038	D888	Illumina NovaSeq 6000	ERP142879	ERX10063628	ERS14278391
PRJEB57870	ERR10550039	D1	Illumina NovaSeq 6000	ERP142879	ERX10063629	ERS14278392
