# Supplementary material for: Clonal dissemination of successful emerging clone mecA-MRSA t304/ST6 among humans and hedgehogs in the Helsinki metropolitan area in Finland
Source: One Health. 2023 Feb 21;16:100516. doi: 10.1016/j.onehlt.2023.100516 (PMC10288059; doi:10.1016/j.onehlt.2023.100516)
Supplement: Supplementary Table 3 — The cgMLST distance matrix of all the hedgehog (n=4) and human (n=41) t304/ST6 isolates. Isolate identification numbers starting with D are derived from hedgehogs, and those starting with H are derived from humans. [file mmc4.xlsx]

## Sheet: distance matrix
ID	D5	D6	H1	H2	H3	H4	H5	H6	H7	H8	H9	D7	D4	H12	H13	H14	H15	H16	H17	H18	H19	H20	H21	H22	H23	H24	H25	H26	H27	H28	H29	H30	H31	H32	H33	H34	H35	H36	H37	H38	H39	H40	H41	H42	H43
D5	0	0	8	59	50	53	37	38	40	54	79	0	101	24	54	55	60	56	69	63	56	67	37	65	60	55	36	40	59	33	69	45	76	65	55	62	49	56	50	47	46	52	52	11	94
D6	0	0	8	59	50	53	37	38	40	54	79	0	101	24	54	55	60	56	69	63	56	67	37	65	60	55	36	40	59	33	69	45	76	65	55	62	49	56	50	47	46	52	52	11	94
H1	8	8	0	63	54	57	41	42	44	58	82	8	105	28	58	59	64	60	73	67	60	71	41	69	63	59	40	44	63	36	73	49	81	69	59	66	53	60	54	51	49	56	56	15	98
H2	59	59	63	0	67	70	65	66	68	85	93	59	115	77	85	70	76	70	85	76	69	81	65	80	74	69	64	68	77	62	86	61	57	82	69	78	65	72	67	63	62	67	67	66	107
H3	50	50	54	67	0	9	57	58	60	72	84	50	110	70	72	61	16	62	25	68	61	74	57	74	65	63	56	58	16	52	28	52	88	72	62	67	55	62	58	53	52	58	58	57	99
H4	53	53	57	70	9	0	60	61	63	75	87	53	113	73	75	64	19	65	18	71	63	77	60	77	68	66	59	61	19	55	32	55	90	75	65	70	58	65	61	56	55	61	61	60	101
H5	37	37	41	65	57	60	0	1	3	61	86	37	110	55	61	61	66	62	76	68	63	75	0	73	67	63	5	41	65	40	75	53	85	71	61	67	56	64	57	54	54	60	60	43	102
H6	38	38	42	66	58	61	1	0	4	62	87	38	111	56	62	62	67	63	77	69	64	76	1	74	68	64	6	42	66	41	76	54	86	72	62	68	57	65	58	55	55	61	61	44	103
H7	40	40	44	68	60	63	3	4	0	64	89	40	113	58	64	64	69	65	79	71	66	77	3	75	70	66	8	44	68	43	78	56	88	74	64	70	59	67	60	57	57	63	63	46	105
H8	54	54	58	85	72	75	61	62	64	0	101	54	128	72	0	76	82	78	90	87	79	88	61	90	83	80	60	64	80	57	90	69	105	87	78	86	72	80	74	70	70	76	76	61	119
H9	79	79	82	93	84	87	86	87	89	101	0	79	135	98	101	88	94	86	102	94	90	72	86	99	63	89	85	87	94	81	104	77	112	98	60	95	83	60	83	81	82	55	55	86	128
D7	0	0	8	59	50	53	37	38	40	54	79	0	101	24	54	55	60	56	69	63	56	67	37	65	60	55	36	40	59	33	69	45	76	65	55	62	49	56	50	47	46	52	52	11	94
D4	101	101	105	115	110	113	110	111	113	128	135	101	0	117	128	112	119	114	127	119	115	124	110	122	118	111	109	113	119	105	127	104	134	126	113	119	108	114	108	106	107	110	110	107	103
H12	24	24	28	77	70	73	55	56	58	72	98	24	117	0	72	73	80	74	89	81	74	85	55	83	77	73	55	60	78	52	88	63	96	82	73	80	68	75	68	66	66	71	71	23	111
H13	54	54	58	85	72	75	61	62	64	0	101	54	128	72	0	76	82	78	90	87	79	88	61	90	83	80	60	64	80	57	90	69	105	87	78	86	72	80	74	70	70	76	76	61	119
H14	55	55	59	70	61	64	61	62	64	76	88	55	112	73	76	0	70	64	79	70	66	76	61	76	69	64	60	62	71	57	80	54	90	77	64	69	58	66	60	56	58	61	61	62	104
H15	60	60	64	76	16	19	66	67	69	82	94	60	119	80	82	70	0	72	34	78	71	84	66	83	74	73	65	67	26	62	39	62	97	82	71	77	65	72	68	63	62	68	68	67	109
H16	56	56	60	70	62	65	62	63	65	78	86	56	114	74	78	64	72	0	80	72	67	78	62	77	69	66	61	66	72	58	81	56	91	41	66	71	59	68	61	57	58	63	63	63	106
H17	69	69	73	85	25	18	76	77	79	90	102	69	127	89	90	79	34	80	0	86	78	93	76	93	83	82	75	77	35	70	48	71	105	90	80	86	73	81	77	71	70	77	77	76	116
H18	63	63	67	76	68	71	68	69	71	87	94	63	119	81	87	70	78	72	86	0	72	84	68	84	76	74	67	73	78	64	87	61	94	81	70	78	67	73	67	65	65	68	68	70	111
H19	56	56	60	69	61	63	63	64	66	79	90	56	115	74	79	66	71	67	78	72	0	79	63	79	72	68	62	66	71	58	81	57	89	77	68	74	62	70	64	60	58	65	65	63	107
H20	67	67	71	81	74	77	75	76	77	88	72	67	124	85	88	76	84	78	93	84	79	0	75	88	52	76	74	76	83	69	92	65	100	90	45	83	72	50	72	70	70	45	45	72	118
H21	37	37	41	65	57	60	0	1	3	61	86	37	110	55	61	61	66	62	76	68	63	75	0	73	67	63	5	41	65	40	75	53	85	71	61	67	56	64	57	54	54	60	60	43	102
H22	65	65	69	80	74	77	73	74	75	90	99	65	122	83	90	76	83	77	93	84	79	88	73	0	78	79	72	76	83	68	93	67	100	89	74	82	56	78	72	54	71	73	73	72	113
H23	60	60	63	74	65	68	67	68	70	83	63	60	118	77	83	69	74	69	83	76	72	52	67	78	0	70	66	69	74	58	85	57	93	80	40	75	63	40	63	61	61	35	35	67	110
H24	55	55	59	69	63	66	63	64	66	80	89	55	111	73	80	64	73	66	82	74	68	76	63	79	70	0	62	65	73	57	82	57	87	79	67	72	60	68	62	58	60	63	63	61	104
H25	36	36	40	64	56	59	5	6	8	60	85	36	109	55	60	60	65	61	75	67	62	74	5	72	66	62	0	40	64	39	75	51	83	70	60	67	55	63	55	53	53	59	59	43	101
H26	40	40	44	68	58	61	41	42	44	64	87	40	113	60	64	62	67	66	77	73	66	76	41	76	69	65	40	0	67	43	78	56	90	76	63	72	59	66	59	57	57	62	62	47	106
H27	59	59	63	77	16	19	65	66	68	80	94	59	119	78	80	71	26	72	35	78	71	83	65	83	74	73	64	67	0	61	39	61	98	81	72	76	65	72	68	63	63	68	68	65	108
H28	33	33	36	62	52	55	40	41	43	57	81	33	105	52	57	57	62	58	70	64	58	69	40	68	58	57	39	43	61	0	72	48	82	67	57	64	52	59	53	50	49	55	55	40	99
H29	69	69	73	86	28	32	75	76	78	90	104	69	127	88	90	80	39	81	48	87	81	92	75	93	85	82	75	78	39	72	0	71	107	91	82	87	74	81	77	72	72	77	77	76	115
H30	45	45	49	61	52	55	53	54	56	69	77	45	104	63	69	54	62	56	71	61	57	65	53	67	57	57	51	56	61	48	71	0	82	68	53	62	50	55	44	48	48	50	50	52	95
H31	76	76	81	57	88	90	85	86	88	105	112	76	134	96	105	90	97	91	105	94	89	100	85	100	93	87	83	90	98	82	107	82	0	103	89	96	86	91	87	84	85	86	86	84	128
H32	65	65	69	82	72	75	71	72	74	87	98	65	126	82	87	77	82	41	90	81	77	90	71	89	80	79	70	76	81	67	91	68	103	0	78	81	72	80	72	70	70	75	75	72	118
H33	55	55	59	69	62	65	61	62	64	78	60	55	113	73	78	64	71	66	80	70	68	45	61	74	40	67	60	63	72	57	82	53	89	78	0	71	59	38	59	57	58	33	33	62	105
H34	62	62	66	78	67	70	67	68	70	86	95	62	119	80	86	69	77	71	86	78	74	83	67	82	75	72	67	72	76	64	87	62	96	81	71	0	64	74	69	62	65	69	69	68	110
H35	49	49	53	65	55	58	56	57	59	72	83	49	108	68	72	58	65	59	73	67	62	72	56	56	63	60	55	59	65	52	74	50	86	72	59	64	0	62	55	2	53	56	56	56	97
H36	56	56	60	72	62	65	64	65	67	80	60	56	114	75	80	66	72	68	81	73	70	50	64	78	40	68	63	66	72	59	81	55	91	80	38	74	62	0	61	60	61	9	9	63	105
H37	50	50	54	67	58	61	57	58	60	74	83	50	108	68	74	60	68	61	77	67	64	72	57	72	63	62	55	59	68	53	77	44	87	72	59	69	55	61	0	53	54	56	56	56	100
H38	47	47	51	63	53	56	54	55	57	70	81	47	106	66	70	56	63	57	71	65	60	70	54	54	61	58	53	57	63	50	72	48	84	70	57	62	2	60	53	0	51	54	54	54	95
H39	46	46	49	62	52	55	54	55	57	70	82	46	107	66	70	58	62	58	70	65	58	70	54	71	61	60	53	57	63	49	72	48	85	70	58	65	53	61	54	51	0	56	56	53	98
H40	52	52	56	67	58	61	60	61	63	76	55	52	110	71	76	61	68	63	77	68	65	45	60	73	35	63	59	62	68	55	77	50	86	75	33	69	56	9	56	54	56	0	0	59	102
H41	52	52	56	67	58	61	60	61	63	76	55	52	110	71	76	61	68	63	77	68	65	45	60	73	35	63	59	62	68	55	77	50	86	75	33	69	56	9	56	54	56	0	0	59	102
H42	11	11	15	66	57	60	43	44	46	61	86	11	107	23	61	62	67	63	76	70	63	72	43	72	67	61	43	47	65	40	76	52	84	72	62	68	56	63	56	54	53	59	59	0	99
H43	94	94	98	107	99	101	102	103	105	119	128	94	103	111	119	104	109	106	116	111	107	118	102	113	110	104	101	106	108	99	115	95	128	118	105	110	97	105	100	95	98	102	102	99	0
